# Supplementary material for: ACP-ADA: A Boosting Method with Data Augmentation for Improved Prediction of Anticancer Peptides
Source: Int J Mol Sci. 2022 Oct 13;23(20):12194. doi: 10.3390/ijms232012194 (PMC9603247; doi:10.3390/ijms232012194)
Supplement: Supplementary file 1 [file ijms-23-12194-s001.zip]

Archive with 25 entries (24 files):
- Definitions/
- Definitions/chicago2.bst
- Definitions/fig1.png
- Definitions/journalnames.tex
- Definitions/logo-ccby.eps
- Definitions/logo-mdpi-eps-converted-to.pdf
- Definitions/logo-mdpi.eps
- Definitions/logo-orcid.eps
- Definitions/logo-orcid.pdf
- Definitions/logo-updates.eps
- Definitions/logo-updates.pdf
- Definitions/mdpi.bst
- Definitions/mdpi.cls
- feature.pdf
- loss_mlp.png
- mlp_accuracy.png
- OVERFITTING.pdf
- pssm comparision.pdf
- SUPPFIG2.pdf
- Supplementary Material.aux
- Supplementary Material.log
- Supplementary Material.out
- Supplementary Material.pdf
- Supplementary Material.synctex.gz
- Supplementary Material.tex
