# Supplementary material for: ACP-ADA: A Boosting Method with Data Augmentation for Improved Prediction of Anticancer Peptides
Source: Int J Mol Sci. 2022 Oct 13;23(20):12194. doi: 10.3390/ijms232012194 (PMC9603247; doi:10.3390/ijms232012194)
Supplement: Supplementary file 1 [file ijms-23-12194-s001.zip › Supplementary Material.aux]

\relax 
\providecommand\hyper@newdestlabel[2]{}
\bibstyle{Definitions/mdpi}
\providecommand\HyperFirstAtBeginDocument{\AtBeginDocument}
\HyperFirstAtBeginDocument{\ifx\hyper@anchor\@undefined
\global\let\oldcontentsline\contentsline
\gdef\contentsline#1#2#3#4{\oldcontentsline{#1}{#2}{#3}}
\global\let\oldnewlabel\newlabel
\gdef\newlabel#1#2{\newlabelxx{#1}#2}
\gdef\newlabelxx#1#2#3#4#5#6{\oldnewlabel{#1}{{#2}{#3}}}
\AtEndDocument{\ifx\hyper@anchor\@undefined
\let\contentsline\oldcontentsline
\let\newlabel\oldnewlabel
\fi}
\fi}
\global\let\hyper@last\relax 
\gdef\HyperFirstAtBeginDocument#1{#1}
\providecommand\HyField@AuxAddToFields[1]{}
\providecommand\HyField@AuxAddToCoFields[2]{}
\providecommand*\new@tpo@label[2]{}
\newmarginnote{note.1.1}{{1}{10945661sp}}
\@writefile{toc}{\contentsline {section}{\numberline {1}Problem of Over fitting in Deep Learning Architecture}{1}{section.1}\protected@file@percent }
\@writefile{lof}{\contentsline {figure}{\numberline {S1}{\ignorespaces Over fitting Problem in DNN and CNN for Anticancer Peptide Dataset.\relax }}{1}{figure.caption.1}\protected@file@percent }
\providecommand*\caption@xref[2]{\@setref\relax\@undefined{#1}}
\newlabel{Figure S1:OVERFITTING}{{S1}{1}{Over fitting Problem in DNN and CNN for Anticancer Peptide Dataset.\relax }{figure.caption.1}{}}
\@writefile{toc}{\contentsline {section}{\numberline {2}Dataset construction and featurization}{1}{section.2}\protected@file@percent }
\@writefile{lof}{\contentsline {figure}{\numberline {S2}{\ignorespaces Performance Metrics for Machine Learning Models on independent test dataset ACP214.\relax }}{2}{figure.caption.2}\protected@file@percent }
\newlabel{Figure S2:Supplementaryfig2}{{S2}{2}{Performance Metrics for Machine Learning Models on independent test dataset ACP214.\relax }{figure.caption.2}{}}
\@writefile{lof}{\contentsline {figure}{\numberline {S3}{\ignorespaces Feature Importance for prediction based on BPF,AAINDEX and AAC.\relax }}{2}{figure.caption.3}\protected@file@percent }
\newlabel{Figure S3:Supplementaryfig3}{{S3}{2}{Feature Importance for prediction based on BPF,AAINDEX and AAC.\relax }{figure.caption.3}{}}
\@writefile{toc}{\contentsline {subsection}{\numberline {2.1}Performance comparison with existing methods}{2}{subsection.2.1}\protected@file@percent }
\citation{ref-2}
\citation{ref-3}
\citation{ref-4}
\citation{ref-5}
\@writefile{lot}{\contentsline {table}{\numberline {S1}{\ignorespaces Comparison of performance of existing method on independent test data and its performance metrics.\relax }}{3}{table.caption.4}\protected@file@percent }
\newlabel{tab1}{{S1}{3}{Comparison of performance of existing method on independent test data and its performance metrics.\relax }{table.caption.4}{}}
\newlabel{Table:Table S1}{{S1}{3}{Comparison of performance of existing method on independent test data and its performance metrics.\relax }{table.caption.4}{}}
\@writefile{toc}{\contentsline {subsection}{\numberline {2.2}Training and Test Dataset with CD-HIT of {0.35\%}}{3}{subsection.2.2}\protected@file@percent }
\@writefile{toc}{\contentsline {subsection}{\numberline {2.3}Performance of machine learning classifiers on independent test data set without PSSM}{3}{subsection.2.3}\protected@file@percent }
\@writefile{lot}{\contentsline {table}{\numberline {S2}{\ignorespaces Performance of machine learning classifiers on independent test dataset ACP214 and its performance metrics(The best metrics are in bold)\relax }}{4}{table.caption.5}\protected@file@percent }
\newlabel{tab1}{{S2}{4}{Performance of machine learning classifiers on independent test dataset ACP214 and its performance metrics(The best metrics are in bold)\relax }{table.caption.5}{}}
\newlabel{Table:Table S2}{{S2}{4}{Performance of machine learning classifiers on independent test dataset ACP214 and its performance metrics(The best metrics are in bold)\relax }{table.caption.5}{}}
\@writefile{toc}{\contentsline {subsection}{\numberline {2.4}Performance of machine learning classifiers on independent test dataset with PSSM}{4}{subsection.2.4}\protected@file@percent }
\bibcite{ref-1}{{1}{year}{{Author1}}{{}}}
\@writefile{lot}{\contentsline {table}{\numberline {S3}{\ignorespaces Performance of machine learning classifiers on independent test dataset ACP214 with PSSM (The best metrics are in bold)\relax }}{5}{table.caption.6}\protected@file@percent }
\newlabel{tab1_pssm}{{S3}{5}{Performance of machine learning classifiers on independent test dataset ACP214 with PSSM (The best metrics are in bold)\relax }{table.caption.6}{}}
\newlabel{Table:Table S3}{{S3}{5}{Performance of machine learning classifiers on independent test dataset ACP214 with PSSM (The best metrics are in bold)\relax }{table.caption.6}{}}
\@writefile{lof}{\contentsline {figure}{\numberline {S4}{\ignorespaces Comparison of model performance on test dataset ACP214 without PSSM and with PSSM.\relax }}{5}{figure.caption.7}\protected@file@percent }
\newlabel{Figure S4:Supplementaryfig4}{{S4}{5}{Comparison of model performance on test dataset ACP214 without PSSM and with PSSM.\relax }{figure.caption.7}{}}
\@writefile{toc}{\contentsline {section}{\numberline {3} Anticancer peptide recognition efficacy on length of peptide}{5}{section.3}\protected@file@percent }
\@writefile{lot}{\contentsline {table}{\numberline {S4}{\ignorespaces Performance of model on peptide with different length. \relax }}{5}{table.caption.8}\protected@file@percent }
\newlabel{tab1}{{S4}{5}{Performance of model on peptide with different length. \relax }{table.caption.8}{}}
\newlabel{Table:Table S4}{{S4}{5}{Performance of model on peptide with different length. \relax }{table.caption.8}{}}
\bibcite{ref-2}{{2}{year}{{Author1}}{{}}}
\bibcite{ref-3}{{3}{year}{{Author1}}{{}}}
\bibcite{ref-4}{{4}{year}{{Author1}}{{}}}
\bibcite{ref-5}{{5}{year}{{Author1}}{{}}}
\@writefile{toc}{\contentsline {section}{References}{6}{table.caption.8}\protected@file@percent }
\newlabel{LastPage}{{}{6}{}{page.6}{}}
\xdef\lastpage@lastpage{6}
\xdef\lastpage@lastpageHy{6}
\expandafter\ifx\csname c@page@totc\endcsname\relax\newcounter{page@totc}\fi\setcounter{page@totc}{7}
