# Supplementary material for: ACP-ADA: A Boosting Method with Data Augmentation for Improved Prediction of Anticancer Peptides
Source: Int J Mol Sci. 2022 Oct 13;23(20):12194. doi: 10.3390/ijms232012194 (PMC9603247; doi:10.3390/ijms232012194)
Supplement: Supplementary file 1 [file ijms-23-12194-s001.zip › Supplementary Material.out]

\BOOKMARK [1][]{section.1}{\376\377\000P\000r\000o\000b\000l\000e\000m\000\040\000o\000f\000\040\000O\000v\000e\000r\000\040\000f\000i\000t\000t\000i\000n\000g\000\040\000i\000n\000\040\000D\000e\000e\000p\000\040\000L\000e\000a\000r\000n\000i\000n\000g\000\040\000A\000r\000c\000h\000i\000t\000e\000c\000t\000u\000r\000e}{}% 1
\BOOKMARK [1][]{section.2}{\376\377\000D\000a\000t\000a\000s\000e\000t\000\040\000c\000o\000n\000s\000t\000r\000u\000c\000t\000i\000o\000n\000\040\000a\000n\000d\000\040\000f\000e\000a\000t\000u\000r\000i\000z\000a\000t\000i\000o\000n}{}% 2
\BOOKMARK [2][]{subsection.2.1}{\376\377\000P\000e\000r\000f\000o\000r\000m\000a\000n\000c\000e\000\040\000c\000o\000m\000p\000a\000r\000i\000s\000o\000n\000\040\000w\000i\000t\000h\000\040\000e\000x\000i\000s\000t\000i\000n\000g\000\040\000m\000e\000t\000h\000o\000d\000s}{section.2}% 3
\BOOKMARK [2][]{subsection.2.2}{\376\377\000T\000r\000a\000i\000n\000i\000n\000g\000\040\000a\000n\000d\000\040\000T\000e\000s\000t\000\040\000D\000a\000t\000a\000s\000e\000t\000\040\000w\000i\000t\000h\000\040\000C\000D\000-\000H\000I\000T\000\040\000o\000f\000\040\0000\000.\0003\0005\000\045}{section.2}% 4
\BOOKMARK [2][]{subsection.2.3}{\376\377\000P\000e\000r\000f\000o\000r\000m\000a\000n\000c\000e\000\040\000o\000f\000\040\000m\000a\000c\000h\000i\000n\000e\000\040\000l\000e\000a\000r\000n\000i\000n\000g\000\040\000c\000l\000a\000s\000s\000i\000f\000i\000e\000r\000s\000\040\000o\000n\000\040\000i\000n\000d\000e\000p\000e\000n\000d\000e\000n\000t\000\040\000t\000e\000s\000t\000\040\000d\000a\000t\000a\000\040\000s\000e\000t\000\040\000w\000i\000t\000h\000o\000u\000t\000\040\000P\000S\000S\000M}{section.2}% 5
\BOOKMARK [2][]{subsection.2.4}{\376\377\000P\000e\000r\000f\000o\000r\000m\000a\000n\000c\000e\000\040\000o\000f\000\040\000m\000a\000c\000h\000i\000n\000e\000\040\000l\000e\000a\000r\000n\000i\000n\000g\000\040\000c\000l\000a\000s\000s\000i\000f\000i\000e\000r\000s\000\040\000o\000n\000\040\000i\000n\000d\000e\000p\000e\000n\000d\000e\000n\000t\000\040\000t\000e\000s\000t\000\040\000d\000a\000t\000a\000s\000e\000t\000\040\000w\000i\000t\000h\000\040\000P\000S\000S\000M}{section.2}% 6
\BOOKMARK [1][]{section.3}{\376\377\000\040\000A\000n\000t\000i\000c\000a\000n\000c\000e\000r\000\040\000p\000e\000p\000t\000i\000d\000e\000\040\000r\000e\000c\000o\000g\000n\000i\000t\000i\000o\000n\000\040\000e\000f\000f\000i\000c\000a\000c\000y\000\040\000o\000n\000\040\000l\000e\000n\000g\000t\000h\000\040\000o\000f\000\040\000p\000e\000p\000t\000i\000d\000e}{}% 7
\BOOKMARK [1][]{table.caption.8}{\376\377\000R\000e\000f\000e\000r\000e\000n\000c\000e\000s}{}% 8
